# Supplementary material for: PathOS: a decision support system for reporting high throughput sequencing of cancers in clinical diagnostic laboratories
Source: Genome Med. 2017 Apr 24;9:38. doi: 10.1186/s13073-017-0427-z (PMC5404673; doi:10.1186/s13073-017-0427-z)
Supplement: Supplementary file 2 — AnnotationMetaData.xlsx: List of variant attributes kept in PathOS annotation cache. List of data sources used to annotate variants. (XLSX 17 kb) [file 13073_2017_427_MOESM2_ESM.xlsx]

## Sheet: Attributes
PathOS Annotation Cache Attributes for Variants
In-silico pathogenicity prediction algorithms
Aggregated Data Source	Display Name	Description	Example Value
Mutalyzer.nl	HGVSg	HGVS genomic nomenclature	chr7:g.140453136A>T
Mutalyzer.nl	Mutalyzer Error	Mutalyzer error from validating genomic variant
Mutalyzer.nl	HGVSg	HGVS genomic nomenclature	chr7:g.140453136A>T
Mutalyzer.nl	Transcripts	Possible transcripts for this genomic variant	NM_004333.4:c.1799T>A,XM_005250045.1:c.1799T>A,XM_005250046.1:c.1799T>A,XM_005250047.1:c.1799T>A,XR_242190.1:n.1807T>A
Mutalyzer.nl	cDNA Transcript	Preferred cDNA transcript	NM_004333.4:c.1799T>A
Mutalyzer.nl	cDNA Transcript	cDNA transcript for this genomic variant	NM_004333.4:c.1799T>A
Mutalyzer.nl	LRG Transcript	Equivalent Locus Reference Genomic (LRG) transcript for this genomic variant	LRG_299t1:c.1799T>A
Mutalyzer.nl	HGVSc	cDNA transcript for this genomic variant	NM_004333.4:c.1799T>A
Mutalyzer.nl	HGVSp	Protein transcript for this genomic variant	NP_004324.2:p.(Val600Glu)
Mutalyzer.nl	Gene	HGNC gene name	BRAF
Annovar	Chromosome	Chromosome	7
Annovar	Start	Genomic start position	140453136
Annovar	End	Genomic end position	140453136
Annovar	Ref	Reference base	A
Annovar	Alt	Alternative Allele	T
Annovar	Position	Coding position	exonic
Annovar	Gene	HGNC gene name	BRAF
Annovar	Consequence	Coding consequences	nonsynonymous SNV
Annovar	Variant Summary	Variant summary gene:refseq:exon:cDNA:protein	BRAF:NM_004333:exon15:c.T1799A:p.V600E
Annovar	Cosmic Occurences	Cosmic occurences for this variant by site COSMIC v68	ID=COSM476;OCCURENCE=242(ovary),2(bone),11(breast)…
Annovar	ESP	The ESP is a NHLBI funded exome sequencing project aiming to identify genetic variants in exonic regions from over 6000 individuals, including healthy ones as well as subjects with different diseases.
Annovar	dbSNP	dbSNP identifer from version 138	rs113488022
Annovar	1000g	1000 Genomes population statistics
Annovar	CG69 Score	Complete genomics provides whole-genome data for a relatively small group of healthy subjects, but this data set can be quite useful to filter out technical artifacts for CG users. Currently, cg46 and cg69 are provided in ANNOVAR, representing allele frequency data from 46 unrelated subjects and 69 related subjects (including the 46 unrelated subjects), respectivly. Remember that 46 subjects have…
Annovar	NCI60	The NCI-60 cell lines are the most frequently studied human tumor cell lines in cancer research. The author compiled allele frequency information from these 60 cell lines based on their exome sequencing data.	0.11
Annovar	Clinvar	Clinvar annotation
Annovar	SIFT	SIFT score	0
Annovar	SIFT Category	SIFT mapped category D: Deleterious (sift<=0.05); T: tolerated (sift>0.05)	D
Annovar	Polyphen2 (Germline)	Polyphen 2 HDIV DB. ljb2_pp2hvar should be used for diagnostics of Mendelian diseases, which requires distinguishing mutations with drastic effects from all the remaining human variation, including abundant mildly deleterious alleles.The authors recommend calling "probably damaging" if the score is between 0.909 and 1, and "possibly damaging" if the score is between 0.447 and 0.908, and "benign" …	0.971
Annovar	Polyphen2 Cat. (Germline)	D: Probably damaging (>=0.957), P: possibly damaging (0.453<=pp2_hdiv<=0.956); B: benign (pp2_hdiv<=0.452)	D
Annovar	Polyphen2 (Somatic)	Polyphen 2 HVAR DB. ljb2_pp2hdiv should be used when evaluating rare alleles at loci potentially involved in complex phenotypes, dense mapping of regions identified by genome-wide association studies, and analysis of natural selection from sequence data. The authors recommend calling "probably damaging" if the score is between 0.957 and 1, and "possibly damaging" if the score is between 0.453 and…	0.943
Annovar	Polyphen2 Cat. (Somatic)	D: Probably damaging (>=0.909), P: possibly damaging (0.447<=pp2_hdiv<=0.909); B: benign (pp2_hdiv<=0.446)	D
Annovar	LRT	LRT	0
Annovar	LRT Cat.	D: Deleterious; N: Neutral; U: Unknown	D
Annovar	Mutation Taster	Mutation Taster	1
Annovar	Mutation Taster Cat.	A" ("disease_causing_automatic"); "D" ("disease_causing"); "N" ("polymorphism"); "P" ("polymorphism_automatic"	D
Annovar	Mutation Assessor	Mutation Assessor	1.32
Annovar	Mutation Assessor Cat.	H: high; M: medium; L: low; N: neutral. H/M means functional and L/N means non-functional	L
Annovar	FATHMM	FATHMM score	-1.53
Annovar	FATHMM Cat.	D: Deleterious; T: Tolerated	D
Annovar	Radial SVM	Radial support vector machine see http://annovar.openbioinformatics.org/en/latest/user-guide/filter/#-metasvm-annotation	-0.768
Annovar	Radial SVM Cat.	D: Deleterious; T: Tolerated	T
Annovar	LR	See http://annovar.openbioinformatics.org/en/latest/user-guide/filter/#-metalr-annotation	0.236
Annovar	LR Category	D: Deleterious; T: Tolerated	T
Annovar	VAST3	VAST	0.967
Annovar	CADD Raw	CADD Raw score (unscaled)	4.486
Annovar	CADD Phred	CADD Phred score (scaled)	24
Annovar	GERP ++	GERP conservation score - higher scores are more deleterious	5.65
Annovar	PhyloP 46	PhyloP 46 species conservation score for placental mammals, higher scores are more deleterious	2.169
Annovar	PhyloP 100	PhyloP 100 species conservation score for vertebrates, higher scores are more deleterious	9.197
Annovar	SiPhy 29	SiPhy score is based on 29 mammals genomes. The larger the score, the more conserved the site.	15.933
VEP	Sample	Sequence sample name
VEP	Seqrun	Illumina Sequence Run ID
VEP	Ensembl Variant	Ensembl variant key	7_140453136_A/T
VEP	Chromosome	Chromosome	7
VEP	Position	Genomic position	140453136
VEP	Allele	Alternative Allele	T
VEP	Ensembl Gene	Ensembl Gene ID	ENSG00000157764
VEP	Ensemble Transcript	Ensembl Transcript ID	ENST00000288602
VEP	Feature Type	Type of feature	Transcript
VEP	Consequence	Coding consequences for transcript	missense_variant
VEP	cDNA Position	cDNA position	1860
VEP	CDS Position	Coding sequence position	1799
VEP	Protein Position	Protein sequence position	600
VEP	Amino Acids	Amino acid change	V/E
VEP	Codons	Codon base change	gTg/gAg
VEP	Existing Annotations	Existing variation annotations	rs113488022,COSM476
VEP	GeneName
VEP	Protein Domains	The source and identifer of any overlapping protein domains	Pfam_domain:PF07714,Pfam_domain:PF00069,PROSITE_profiles…
VEP	Ensembl Gene Description	Ensembl Gene Description	v-raf murine sarcoma viral oncogene homolog B [Source:HGNC Symbol@@@Acc:1097]
VEP	CCDS	Indicates if transcript is a CCDS transcript	CCDS5863.1
VEP	Ensembl Protein	Ensembl protein identifer	ENSP00000288602
VEP	Cytoband	Cytoband Locations	q34
VEP	Refseq Transcript	RefSeq Peptide ID	NP_004324.2
VEP	Refseq Transcript	RefSeq mRNA ID	NM_004333.4
VEP	HGVSc	HGVS coding sequence name	c.1799T>A
VEP	HGVSp	HGVS protein sequence name	p.Val600Glu
VEP	Exon	Exon number(s) / total	15/18
VEP	COSMIC Counts	Number of COSMIC ids associated with gene	323
VEP	Canonical Transcript	Indicates if transcript is canonical for this gene	YES
VEP	Gene	Gene symbol (e.g. HGNC)	BRAF
VEP	GMAF	Minor allele and frequency of existing variant in 1000 Genomes Phase 1 combined population
VEP	OMIM Ids	Online Mendelian Inheritance in Man (OMIM) IDs
VEP	OMIM Count	Number of OMIM ids associated with gene	18
VEP	PolyPhen	PolyPhen prediction, polyphen version 2.2.2	probably_damaging(0.967)
VEP	Sift	SIFT prediction, sift version sift 5.0.2	deleterious(0)
VEP	CADD Raw	CADD Raw score (unscaled)	4.48611
VEP	CADD Phred	CADD Phred score (scaled)	24
VEP	ExAC AF	ExAC allele frequency	1.88e-05
VEP	Clinical Significance	Clinical significance of variant from dbSNP	not_provided
VEP	Bio Type	Biotype of transcript	protein_coding
VEP	Pubmed ID	Pubmed ID(s) of publications that cite existing variant	21499247
VEP	HGVSg	HGVS genomic nomenclature	chr7:g.140453136A>T

## Sheet: Data Sources
Primary Annotation Data Sources
Description	Records	URL
BIC BRCAx LSDB	29734	https://research.nhgri.nih.gov/bic/
COSMIC Mutation DB	6014901	http://cancer.sanger.ac.uk/cosmic
kConfab BRCAx LSDB	10836	http://www.kconfab.org
IARC TP53 LSDB	29575	http://p53.iarc.fr/DownloadDataset.aspx
NCBI Clinvar Variants	16445	https://www.ncbi.nlm.nih.gov/clinvar/
Emory Genetics Disease Variants	8346	http://geneticslab.emory.edu/emvclass
Oncotator Broad institute		http://www.broadinstitute.org/oncotator/
Ensembl VEP		http://www.ensembl.org
Annovar		http://annovar.openbioinformatics.org/en/latest/
Mutalyzer		https://mutalyzer.nl
Aggregated DB for Invitae	160000	https://www.invitae.com/en/clinvitae/
